# Supplementary material for: Occurrence and Genomic Characterization of ESBL-, AmpC-, and Carbapenemase-Producing Escherichia coli and Klebsiella pneumoniae Isolated from Surface Water in Southern Italy, 2023–2024
Source: Microorganisms. 2026 Feb 22;14(2):508. doi: 10.3390/microorganisms14020508 (PMC12943021; doi:10.3390/microorganisms14020508)
Supplement: Supplementary file 1 [file microorganisms-14-00508-s001.zip]

Archive with 3 entries (3 files):
- Table S1.pdf
- Table S2 and S3.pdf
- Table S4.pdf
